# Supplementary material for: Spatial lipidomics of coronary atherosclerotic plaque development in a familial hypercholesterolemia swine model
Source: J Lipid Res. 2024 Jan 19;65(2):100504. doi: 10.1016/j.jlr.2024.100504 (PMC10879031; doi:10.1016/j.jlr.2024.100504)
Supplement: Supplemental tables [file mmc2.xlsx]

## Sheet: Table S1
m/z	ID	Ion	ID	Ion		Table S1: List of m/z with annotations measured in the artery sections in positive ionization mode. a = Lipid maps; b = High mass resolution FTICR; c = Literature. Blanks are unknown.
320.133
361.276
367.339	ST 27:2;Oa	[M+H-H2O]+
369.357	Cholesterola	[M+H-H2O]+
383.338	ST 28:1;Oa,b	[M+H-H2O]+
385.35	ST 27:2;Oa	[M+H]+
398.328
401.349	7-ketocholesterola,c	[M+H]+
405.313
423.328
426.366
428.375
430.381
454.395
496.343	LPC 16:0a,b	[M+H]+
518.322	LPC 18:3a,b	[M+H]+	LPC 16:0a,b	[M+Na]+
520.343	LPC 18:2a	[M+H]+
522.357	LPC 18:1a,b	[M+H]+
534.299	LPC 16:0a,b	[M+K]+
546.356	LPC 20:3a	[M+H]+	LPC 18:0a	[M+Na]+
549.345
558.303	LPC 18:2a,b	[M+K]+
560.32
570.322
572.337
573.339
582.302	LPC 20:4a	[M+K]+
588.308
589.311
594.32
595.317
609.531
610.296
610.533
611.544
627.538	DG 38:4a	[M+H-H2O]+
640.583
666.488
671.576	CE 18:2a,b	[M+Na]+
673.591	CE 18:1a,b	[M+Na]+
689.564	CE 18:1a,b	[M+K]+	TG 38:0a	[M+Na]+
701.563	SM 34:2;O2a	[M+H]+
703.578	SM 34:1;O2a,b	[M+H]+
705.589	SM 34:0;O2a	[M+H]+
718.578	PC O-32:1a	[M+H]+
720.604
721.471
722.486
723.498
724.519
725.558	SM 34:1;O2a,b	[M+Na]+
727.571	SM 34:0;O2a,b	[M+Na]+
731.609	SM 36:1;O2a,b	[M+H]+
732.566	PC 32:1a,b	[M+H]+
734.573	PC 32:0a,b	[M+H]+
737.458
738.47
739.476
740.489
741.537	SM 34:1;O2a,b	[M+K]+
742.572	PC O-32:0a	[M+Na]+	PC O-34:3a	[M+H]+
743.573
745.468
745.596
746.502
746.604	PC O-34:1a	[M+H]+
747.496
749.513
750.538
751.536
752.555
753.586	SM 36:1;O2a,b	[M+Na]+
754.549	PC 34:4a,b	[M+H]+
755.551	TG 42:3a	[M+K]+
756.555	PC 34:3a,b	[M+H]+	PC 32:0a,b	[M+Na]+
758.573	PC 34:2a,b	[M+H]+
760.59	PC 34:1a,b	[M+H]+
762.493
762.599	PC 34:0a	[M+H]+
763.483
763.601
764.562	PC O-34:3a,b	[M+Na]+	PC O-36:6a,b	[M+H]+
766.572	PC O-34:2a,b	[M+Na]+	PC O-36:5a,b	[M+H]+
768.581	PC O-34:1a,b	[M+Na]+	PC O-36:4a,b	[M+H]+
770.6	PC O-34:0a,b	[M+Na]+	PC O-36:3a,b	[M+H]+
771.518
772.531	PC 32:0a	[M+K]+
772.619	PC O-36:2a	[M+H]+
773.626
774.542
778.53	PC 34:3a	[M+Na]+	PC 36:6a	[M+H]+
779.546
780.547	PC 34:2a,b	[M+Na]+	PC 36:5a,b	[M+H]+
782.566	PC 34:1a,b	[M+Na]+	PC 36:4a,b	[M+H]+
784.582	PC 34:0a	[M+Na]+	PC 36:3a	[M+H]+
786.508
786.606	PC 36:2a,b	[M+H]+
788.574
788.612	PC 36:1a	[M+H]+
790.546
792.592	PC O-38:6a,b	[M+H]+	PC O-36:3a,b	[M+Na]+
794.607	PC O-38:5a,b	[M+H]+	PC O-36:2a,b	[M+Na]+
796.531	PC 34:2a,b	[M+K]+
796.622	PC O-38:4a	[M+H]+	PC O-36:1a	[M+Na]+
797.537
798.546	PC 34:1a,b	[M+K]+
800.448
800.552	PC 34:0a	[M+K]+
802.545	PC 38:8a	[M+H]+	PC 36:5a	[M+Na]+
804.54	PC O-36:5a,b	[M+K]+	PC 36:4a	[M+Na]+
806.557	PC O-36:4a,b	[M+K]+	PC 36:3a	[M+Na]+
808.585	PC 38:5a,b	[M+H]+	PC 36:2a,b	[M+Na]+
810.499
810.601	PC 38:4a,b	[M+H]+	PC 36:1a,b	[M+Na]+
811.503
812.526
813.685	SM 42:2;O2a,b	[M+H]+
814.575	PC O-38:6a	[M+Na]+
815.695	SM 42:1;O2a	[M+H]+
816.441
816.596	PC O-38:5a,b	[M+Na]+
818.592	PC O-38:4a,b	[M+Na]+
820.532	PC 36:4a	[M+K]+
820.622	PC O-40:6a	[M+H]+	PC O-38:3a	[M+Na]+
821.629
822.546	PC 36:3a	[M+K]+
822.644	PC O-40:5a	[M+H]+	PC O-38:2a	[M+Na]+
823.551
824.562	PC 36:2a,b	[M+K]+
824.669
826.471
826.573	PC 36:1a	[M+K]+
827.47
827.872
828.502
828.88
830.559	PC 38:5a	[M+Na]+	PC 40:8a	[M+H]+
832.578	PC 38:4a,b	[M+Na]+	PC 40:7a,b	[M+H]+
834.592	PC 38:3a,b	[M+Na]+	PC 40:6a,b	[M+H]+
835.67	SM 42:2;O2a,b	[M+Na]+
837.675	SM 42:1;O2a	[M+Na]+
838.644	PC 40:4a,b	[M+H]+
841.677	TG 48:2a	[M+K]+
842.604	PC O-40:6a,b	[M+Na]+
843.688	TG 48:1a	[M+K]+
844.477
844.619	PC O-40:5a,b	[M+Na]+
846.545	PC 38:5a,b	[M+K]+
848.561	PC 38:4a,b	[M+K]+
850.574	PC 38:3a,b	[M+K]+
856.571	PC O-40:7a,b	[M+K]+	PC 40:6a	[M+Na]+
857.575
858.591	PC 40:5a	[M+Na]+	PC 42:8a	[M+H]+
860.609	PC 40:4a	[M+Na]+	PC 42:7a	[M+H]+
866.475
869.705	TG 50:2a,b	[M+K]+
870.709
871.72	TG 50:1a,b	[M+K]+
872.487
872.726
873.728	TG 50:0a	[M+K]+
874.577	PC 40:5a	[M+K]+
876.593	PC 40:4a	[M+K]+
887.731
889.74
893.711	TG 52:4a	[M+K]+
895.721	TG 52:3a,b	[M+K]+
896.725
897.734	TG 52:2a,b	[M+K]+
899.747	TG 52:1a,b	[M+K]+
901.565
901.751	TG 52:0a	[M+K]+
909.554
913.744
915.755
917.716
917.765
919.721	TG 54:5a,b	[M+K]+
920.598
921.735	TG 54:4a,b	[M+K]+
923.75	TG 54:3a,b	[M+K]+
925.526
925.765	TG 54:2a,b	[M+K]+
927.54
927.773	TG 54:1a,b	[M+K]+
931.541
933.558
934.568
934.982
935.571
939.758
940.571
942.574
943.572
945.737	TG 56:6a,b	[M+K]+
947.514
947.749	TG 56:5a,b	[M+K]+
949.534
949.763	TG 56:4a	[M+K]+
951.779	TG 56:3a,b	[M+K]+
952.96
955.959
958.574
960.585
963.485
965.506
966.933
971.929
972.539
972.936
974.555
980.553
982.574
984.597
986.606
988.518
989.521
990.533
996.526
1000.57
1002.58
1004.5
1006.57
1008.59
1020.48
1047.73	TG 66:17a	[M+Na]+
1049.74	TG 66:16a	[M+Na]+
1051.76
1071.73
1073.74
1075.76
1077.77
1110.99
1126.96
1160.6

## Sheet: Table S2
m/z	ID	Ion	ID	Ion	ID	Ion		Table S2: List of m/z measured in the coronary arteries in negative ionization mode. a = Lipid maps; b = High mass resolution FTICR; c = Literature. Blanks are unknown.
303.254
315.07
327.252	FA 19:1;O2a	[M-H]-
328.265
329.27
330.274
331.285
333.299
335.314
337.322
355.065
359.305
375.249
377.261
389.261	ST 25:3;Oa	[M+Cl]-
391.244	FA 24:6a	[M+Cl]-	ST 24:3;O2a	[M+Cl]-
392.251
393.254	FA 24:5a	[M+Cl]-	ST 24:2;O2a	[M+Cl]-
397.326
401.264	ST 26:3;O3a	[M-H]-
403.278
405.289	ST 26:2;Oa	[M+Cl]-
409.251	FA 24:5;Oa	[M+Cl]-	ST 24:2;O3a	[M+Cl]-
415.241
417.257	ST 26:4;O2a	[M+Cl]-
418.288
419.273	FA 26:6a	[M+Cl]-
420.276
421.274	LPA O-18:1a,b	[M-H]-	ST 28:6;O3a,b	[M-H]-
429.293	ST 28:4;Oa	[M+Cl]-
431.304	ST 28:3;Oa	[M+Cl]-
433.253
435.267	ST 26:3;O3a	[M+Cl]-
436.313
437.285	FA 26:5;Oa	[M+Cl]-	ST 26:2;O3a	[M+Cl]-
443.272	FA 28:8a	[M+Cl]-
444.304
445.289	FA 28:7a	[M+Cl]-
446.317
448.321
452.301
459.306	ST 28:3;O5a	[M-H]-
461.272	LPA 20:2a	[M-H]-
462.314
464.328
466.337	LPE O-18:0a	[M-H]-
472.33
473.319
474.343
478.312
480.324
486.314
488.33
489.27
490.344
492.355
499.372	FA 32:6;O2a	[M-H]-
500.293	LPE O-18:1a	[M+Cl]-
501.297	ST 27:1;O6a	[M+Cl]-
504.318
506.335
508.354
514.374
528.287	LPC 16:1a	[M+Cl]-
532.321
534.346
537.392
546.296	LPS O-18:0a	[M+Cl]-
556.318	LPC 18:1a	[M+Cl]-	PC O-18:1a	[M+Cl]-
581.315
583.334	LPI O-18:1a	[M-H]-
585.444	WE 38:7a	[M+Cl]-
597.305	LPI 18:1a,b	[M-H]-
599.329	LPI 18:0a,b	[M-H]-
601.292
614.461
616.479	CerP 34:1;O2a,b	[M-H]-
620.396
621.387
630.494
631.49	CerPE 32:1;O2a	[M-H]-
642.493	HexCer 30:1;O2a,b	[M-H]-
644.508	CerP 36:1;O2a,b	[M-H]-
647.471	PA 32:0a,b	[M-H]-	CerPE 32:1;O3a	[M-H]-
655.475	PA O-34:3a,b	[M-H]-	CerPE 34:3;O2a	[M-H]-
657.492	PA O-34:2a,b	[M-H]-	CerPE 34:2;O2a	[M-H]-
659.51	PA O-34:1a,b	[M-H]-	CerPE 34:1;O2a	[M-H]-
669.469
671.471	PA 34:2a,b	[M-H]-	CerPE 34:3;O3a	[M-H]-
673.487	PA 34:1a,b	[M-H]-	CerPE 34:2;O3a	[M-H]-
675.499	PA 34:0a	[M-H]-	CerPE 34:1;O3a	[M-H]-
679.472	PA O-36:5a,b	[M-H]-
681.488	PA O-36:4a,b	[M-H]-
683.507	PA O-36:3a,b	[M-H]-	CerPE 36:3;O2a	[M-H]-
685.522	PA O-36:2a,b	[M-H]-	CerPE 36:2;O2a,b	[M-H]-
687.545	CerPE 36:1;O2a,b	[M-H]-
693.472	CerPE 34:2;O2a	[M+Cl]-	PG 30:0a	[M-H]-
695.471	PA 36:4a,b	[M-H]-
697.485	PA 36:3a,b	[M-H]-
698.498	PC O-28:0a	[M+Cl]-
699.499	PA 36:2a,b	[M-H]-	CerPE 36:3;O3a	[M-H]-
701.516	PA 36:1a,b	[M-H]-	CerPE 36:2;O3a	[M-H]-
703.529	PA 36:0a	[M-H]-	CerPE 36:1;O3a	[M-H]-
704.545
705.491	PA O-38:6a,b	[M-H]-
707.506	PA O-38:5a,b	[M-H]-
709.511	SM 32:1;O2a	[M+Cl]-	PA O-38:4a,b	[M-H]-
710.514
711.506
712.525
713.529
714.523
715.579	CerPE 38:1;O2a,b	[M-H]-
716.533	PE 34:1a,b	[M-H]-
718.544	PE 34:0a,b	[M-H]-
721.485	PA 38:5a,b	[M-H]-
722.511	PE O-36:5a,b	[M-H]-
723.509
725.519	PA 38:3a,b	[M-H]-	PA O-36:0a	[M+Cl]-
726.542	PE O-36:3a,b	[M-H]-
728.553	PE O-36:2a,b	[M-H]-
730.565	PE O-36:1a,b	[M-H]-
733.511	PA O-40:6a,b	[M-H]-
736.523
737.511	CerPE 36:2;O3a	[M+Cl]-
738.51	PE 36:4a,b	[M-H]-	PE O-36:5;Oa,b	[M-H]-
739.399
740.529	PE 36:3a,b	[M-H]-
741.537	CerPE 36:0;O3a	[M+Cl]-
742.538	PE 36:2a,b	[M-H]-
744.555	PE 36:1a,b	[M-H]-
747.513	PG 34:1a,b	[M-H]-	CerPE 38:3;O2a,b	[M+Cl]-
748.528	PE O-38:6a,b	[M-H]-
750.54	PE O-38:5a,b	[M-H]-	HexCer 34:1;O3a	[M+Cl]-
754.565	PE O-38:3a,b	[M-H]-
756.569
757.569	PA 40:1a	[M-H]-
758.574	HexCer 36:1;O4a,b	[M-H]-
759.576
761.543	PA O-42:6a,b	[M-H]-	SM 36:3;O2a	[M+Cl]-
762.526	PS 34:0a	[M-H]-
764.533	PE 38:5a,b	[M-H]-	PE O-38:6;Oa,b	[M-H]-
765.537	CerPE 38:2;O3a	[M+Cl]-
766.536	PE 38:4a,b	[M-H]-	PE O-38:5;Oa,b	[M-H]-
768.555	PE 38:3a,b	[M-H]-
769.554
770.57	PE 38:2a,b	[M-H]-
772.584	PE 38:1a,b	[M-H]-
774.547	PE O-40:7a,b	[M-H]-
775.549	PG 36:1a,b	[M-H]-	CerPE 40:3;O2a,b	[M+Cl]-
776.558	PE O-40:6a,b	[M-H]-
778.572	PE O-40:5a,b	[M-H]-
780.577	PC O-34:1a	[M+Cl]-
782.574	PC O-34:0a	[M+Cl]-
783.63
784.589
785.651
786.531	PS 36:2a,b	[M-H]-
788.543	PS 36:1a,b	[M-H]-
790.543	PE 40:6a,b	[M-H]-	PE O-40:7;Oa,b	[M-H]-
791.543	CerPE 40:3;O3a	[M+Cl]-
792.556	PE 40:5a,b	[M-H]-
793.558	CerPE 40:2;O3a,b	[M+Cl]-
794.567	PE 40:4a,b	[M-H]-
796.587	PE 40:3a,b	[M-H]-
797.655
799.667
800.567
800.672
802.573	PE O-42:7a,b	[M-H]-
804.584	HexCer 38:2;O3a	[M+Cl]-	PE O-42:6a,b	[M-H]-
806.592	HexCer 38:1;O3a	[M+Cl]-	PC O-36:2a	[M+Cl]-
808.512	PS 38:5a	[M-H]-	HexCer 38:0;O3a	[M+Cl]-	PC O-36:1a	[M+Cl]-
808.597
809.52	PI 32:0a	[M-H]-
810.525	PS 38:4a,b	[M-H]-
812.54	PS 38:3a,b	[M-H]-	CerPI 34:0;O4a,b	[M-H]-
818.57	PE 42:6a,b	[M-H]-
820.578	PE 42:5a,b	[M-H]-
821.568
822.594	HexCer 38:1;O4a,b	[M+Cl]-	PE 42:4a,b	[M-H]-
831.572
832.505	CerPI 34:0;O3a,b	[M+Cl]-	PS 40:7a,b	[M-H]-
833.513	PI 34:2a,b	[M-H]-
834.523	PS 40:6a,b	[M-H]-
835.529	PI 34:1a,b	[M-H]-
837.546	PI 34:0a	[M-H]-
838.556	PS 40:4a,b	[M-H]-
839.568
841.586
843.609
847.658	SM 42:2;O2a	[M+Cl]-
853.436
855.453
855.568
857.578
859.534	PI 36:3a,b	[M-H]-
861.543	PI 36:2a,b	[M-H]-
862.682
863.562	PI 36:1a,b	[M-H]-
863.691
865.577	PI 36:0a,b	[M-H]-
867.58
869.408
869.562	PI O-38:5a,b	[M-H]-
871.443
871.472
871.559	PI O-38:4a,b	[M-H]-
879.561
880.572
881.576
882.588
883.542	PI 38:5a	[M-H]-
883.588
885.541	PI 38:4a,b	[M-H]-
885.633
889.574	PI 38:2a	[M-H]-
891.599	PI 38:1a,b	[M-H]-
896.568
897.576	PI O-40:5a,b	[M-H]-
898.594	CerPI 40:1;O2a	[M+Cl]-	Hex2Cer 34:0;O2a	[M+Cl]-
899.591	PI O-40:4a	[M-H]-
900.617	CerPI 40:0;O2a,b	[M+Cl]-	PC 42:4a,b	[M+Cl]-
906.599
907.599
908.611
909.612
910.604
911.568	PI 40:5a,b	[M-H]-
912.577
913.581	PI 40:4a,b	[M-H]-
918.549
920.555
922.595	Hex2Cer 36:2;O2a,b	[M+Cl]-
923.594	PI O-42:6a	[M-H]-
924.609	Hex2Cer 36:1;O2a,b	[M+Cl]-
926.633	Hex2Cer 36:0;O2a,b	[M+Cl]-	PC 44:5a,b	[M+Cl]-
927.464

## Sheet: Table S3
Component 1							Table S3: NMF whole tissue sections – List of m/z features per NMF component positive ion mode
m/z	Weight	ID	Ion	ID	Ion
798.546	2.81554	PC 34:1a,b	[M+K]+
804.54	2.47719	PC O-36:5a,b	[M+K]+	PC 36:4a	[M+Na]+
796.531	2.02036	PC 34:2a,b	[M+K]+
780.547	1.88813	PC 34:2a,b	[M+Na]+	PC 36:5a,b	[M+H]+
782.566	1.76789	PC 34:1a,b	[M+Na]+	PC 36:4a,b	[M+H]+
766.572	1.67543	PC O-34:2a,b	[M+Na]+	PC O-36:5a,b	[M+H]+
760.59	1.16934	PC 34:1a,b	[M+H]+
806.557	1.10324	PC O-36:4a,b	[M+K]+	PC 36:3a	[M+Na]+
824.562	1.08662	PC 36:2a,b	[M+K]+
758.573	0.957104	PC 34:2a,b	[M+H]+
797.537	0.929441
742.572	0.926203	PC O-32:0a	[M+Na]+	PC O-34:3a	[M+H]+
830.559	0.619184	PC 38:5a	[M+Na]+	PC 40:8a	[M+H]+
768.581	0.5382	PC O-34:1a,b	[M+Na]+	PC O-36:4a,b	[M+H]+
800.552	0.522867	PC 34:0a	[M+K]+
826.573	0.512402	PC 36:1a	[M+K]+
764.562	0.509607	PC O-34:3a,b	[M+Na]+	PC O-36:6a,b	[M+H]+
822.546	0.501914	PC 36:3a	[M+K]+
792.592	0.458999	PC O-38:6a,b	[M+H]+	PC O-36:3a,b	[M+Na]+
832.578	0.445197	PC 38:4a,b	[M+Na]+	PC 40:7a,b	[M+H]+
Component 2
808.585	3.61361	PC 38:5a,b	[M+H]+	PC 36:2a,b	[M+Na]+
786.606	2.48666	PC 36:2a,b	[M+H]+
810.601	1.66319	PC 38:4a,b	[M+H]+	PC 36:1a,b	[M+Na]+
824.562	1.21966	PC 36:2a,b	[M+K]+
782.566	1.07006	PC 34:1a,b	[M+Na]+	PC 36:4a,b	[M+H]+
784.582	0.86008	PC 34:0a	[M+Na]+	PC 36:3a	[M+H]+
760.59	0.775557	PC 34:1a,b	[M+H]+
788.612	0.715033	PC 36:1a	[M+H]+
806.557	0.709285	PC O-36:4a,b	[M+K]+	PC 36:3a	[M+Na]+
832.578	0.679696	PC 38:4a,b	[M+Na]+	PC 40:7a,b	[M+H]+
984.597	0.62366
826.573	0.455564	PC 36:1a	[M+K]+
725.558	0.442483	SM 34:1;O2a,b	[M+Na]+
780.547	0.437452	PC 34:2a,b	[M+Na]+	PC 36:5a,b	[M+H]+
758.573	0.425245	PC 34:2a,b	[M+H]+
834.592	0.357939	PC 38:3a,b	[M+Na]+	PC 40:6a,b	[M+H]+
899.747	0.321097	TG 52:1a,b	[M+K]+
822.546	0.305735	PC 36:3a	[M+K]+
703.578	0.298265	SM 34:1;O2a,b	[M+H]+
848.561	0.274966	PC 38:4a,b	[M+K]+
Component 3
897.734	3.28111	TG 52:2a,b	[M+K]+
895.721	1.68969	TG 52:3a,b	[M+K]+
899.747	1.66043	TG 52:1a,b	[M+K]+
923.75	1.2764	TG 54:3a,b	[M+K]+
896.725	0.98335
925.765	0.96083	TG 54:2a,b	[M+K]+
921.735	0.760465	TG 54:4a,b	[M+K]+
369.357	0.731951	Cholesterola	[M+H-H2O]+
871.72	0.50564	TG 50:1a,b	[M+K]+
869.705	0.448987	TG 50:2a,b	[M+K]+
901.751	0.422429	TG 52:0a	[M+K]+
893.711	0.411959	TG 52:4a	[M+K]+
927.773	0.363825	TG 54:1a,b	[M+K]+
919.721	0.289191	TG 54:5a,b	[M+K]+
872.726	0.269905
1049.74	0.256131	TG 66:16a	[M+Na]+
870.709	0.254457
627.538	0.227567	DG 38:4a	[M+H-H2O]+
1051.76	0.22385
782.566	0.223228	PC 34:1a,b	[M+Na]+	PC 36:4a,b	[M+H]+

## Sheet: Table S4
Component 1							Table S4: NMF whole tissue sections – List of m/z features per NMF component negative ion mode
m/z	Weight	ID	Ion	ID	Ion
687.545	2.96748	CerPE 36:1;O2a,b	[M-H]-
770.57	1.67068	PE 38:2a,b	[M-H]-
744.555	1.42145	PE 36:1a,b	[M-H]-
616.479	1.09985	CerP 34:1;O2a,b	[M-H]-
331.285	1.07154
699.499	1.04573	PA 36:2a,b	[M-H]-	CerPE 36:3;O3a	[M-H]-
419.273	0.869981	FA 26:6a	[M+Cl]-
797.654	0.826532
417.257	0.687774	ST 26:4;O2a	[M+Cl]-
403.278	0.607533
673.487	0.597272	PA 34:1a,b	[M-H]-	CerPE 34:2;O3a	[M-H]-
768.555	0.53161	PE 38:3a,b	[M-H]-
742.538	0.509072	PE 36:2a,b	[M-H]-
861.543	0.49129	PI 36:2a,b	[M-H]-
794.567	0.450834	PE 40:4a,b	[M-H]-
885.541	0.439836	PI 38:4a,b	[M-H]-
701.516	0.403608	PA 36:1a,b	[M-H]-	CerPE 36:2;O3a	[M-H]-
723.509	0.365195
725.519	0.358716	PA 38:3a,b	[M-H]-	PA O-36:0a	[M+Cl]-
772.585	0.344999	PE 38:1a,b	[M-H]-
Component 2
885.541	16.2399	PI 38:4a,b	[M-H]-
766.535	9.3969	PE 38:4a,b	[M-H]-	PE O-38:5;Oa,b	[M-H]-
750.54	8.44275	PE O-38:5a,b	[M-H]-	HexCer 34:1;O3a	[M+Cl]-
375.249	1.90967
742.538	1.67044	PE 36:2a,b	[M-H]-
748.528	1.63781	PE O-38:6a,b	[M-H]-
744.555	1.41972	PE 36:1a,b	[M-H]-
722.511	1.41381	PE O-36:5a,b	[M-H]-
726.542	1.25093	PE O-36:3a,b	[M-H]-
419.273	1.16079	FA 26:6a	[M+Cl]-
415.241	1.03432
723.509	0.791589
861.543	0.791322	PI 36:2a,b	[M-H]-
464.328	0.735971
768.555	0.690004	PE 38:3a,b	[M-H]-
679.472	0.650467	PA O-36:5a,b	[M-H]-
699.499	0.645763	PA 36:2a,b	[M-H]-	CerPE 36:3;O3a	[M-H]-
673.487	0.556471	PA 34:1a,b	[M-H]-	CerPE 34:2;O3a	[M-H]-
728.553	0.500814	PE O-36:2a,b	[M-H]-
776.558	0.49127	PE O-40:6a,b	[M-H]-

## Sheet: Table S5
COMPONENT 1							Table S5: NMF artery segments only - List of m/z features per NMF component positive ion mode
m/z	Weight	ID	Ion	ID	Ion
897.734	1.38433	TG 52:2	[M+K]+
899.747	0.687665	TG 52:1	[M+K]+
895.721	0.656454	TG 52:3	[M+K]+
923.75	0.543923	TG 54:3	[M+K]+
925.765	0.420184	TG 54:2	[M+K]+
896.725	0.384295
921.735	0.301153	TG 54:4	[M+K]+
871.72	0.203109	TG 50:1	[M+K]+
869.705	0.176408	TG 50:2	[M+K]+
901.751	0.160734	TG 52:0	[M+K]+
927.773	0.151545	TG 54:1	[M+K]+
893.711	0.150419	TG 52:4	[M+K]+
798.546	0.129444	PC 34:1	[M+K]+
1049.74	0.113063	TG 66:16	[M+Na]+
872.726	0.107911
919.721	0.10776	TG 54:5	[M+K]+
848.561	0.104316	PC 38:4	[M+K]+
832.578	0.103204	PC 38:4	[M+Na]+	PC 40:7	[M+H]+
810.601	0.099678	PC 38:4	[M+H]+	PC 36:1	[M+Na]+
934.982	0.09924
COMPONENT 2
782.566	0.698212	PC 34:1	[M+Na]+	PC 36:4	[M+H]+
808.585	0.632608	PC 38:5	[M+H]+	PC 36:2	[M+Na]+
760.59	0.588945	PC 34:1	[M+H]+
786.606	0.52541	PC 36:2	[M+H]+
810.601	0.489011	PC 38:4	[M+H]+	PC 36:1	[M+Na]+
798.546	0.440387	PC 34:1	[M+K]+
725.558	0.431125	SM 34:1;O2	[M+Na]+
824.562	0.394851	PC 36:2	[M+K]+
784.582	0.378953	PC 34:0	[M+Na]+	PC 36:3	[M+H]+
832.578	0.324917	PC 38:4	[M+Na]+	PC 40:7	[M+H]+
703.578	0.305371	SM 34:1;O2	[M+H]+
741.537	0.272901	SM 34:1;O2	[M+K]+
758.573	0.245873	PC 34:2	[M+H]+
806.557	0.235747	PC 36:3	[M+Na]+	PC O-36:4	[M+K]+
834.592	0.210057	PC 38:3	[M+Na]+	PC 40:6	[M+H]+
780.547	0.20859	PC 34:2	[M+Na]+	PC 36:5	[M+H]+
794.607	0.205193	PC O-38:5	[M+H]+	PC O-36:2	[M+Na]+
835.67	0.185612	SM 42:2;O2	[M+Na]+
826.573	0.183948	PC 36:1	[M+K]+
788.612	0.180132	PC 36:1	[M+H]+
COMPONENT 3
383.338	0.953608	ST 27:2;O
369.357	0.735081	Cholesterol	[M+H-H2O]+
401.349	0.274318	7-ketocholesterol	[M+H]+
786.606	0.1161	PC 36:2	[M+H]+
367.339	0.115988	ST 27:2;O	[M+H-H2O]+
703.578	0.108605	SM 34:1;O2	[M+H]+
760.59	0.104899	PC 34:1	[M+H]+
405.313	0.103116
784.582	0.079739	PC 34:0	[M+Na]+	PC 36:3	[M+H]+
385.35	0.079343	ST 27:2;O	[M+H]+
758.573	0.079153	PC 34:2	[M+H]+
673.591	0.066949	CE 18:1	[M+Na]+
423.328	0.064415
741.537	0.057425	SM 34:1;O2	[M+K]+
794.607	0.056974	PC O-38:5	[M+H]+	PC O-36:2	[M+Na]+
824.562	0.054618	PC 36:2	[M+K]+
822.644	0.047825	PC O-40:5	[M+H]+	PC O-38:2	[M+Na]+
671.576	0.046868	CE 18:2	[M+Na]+
746.604	0.046692	PC O-34:1	[M+H]+
734.573	0.04503	PC 32:0	[M+H]+

## Sheet: Table S6
COMPONENT 1							Table S6: NMF artery segments only - List of m/z features per NMF component in negative ion mode
m/z	Weight	ID	Ion	ID	Ion
885.541	3.10065	PI 38:4	[M-H]-
750.54	1.10661	PE O-38:5	[M-H]-	HexCer 34:1;O3	[M+Cl]-
766.535	0.789935	PE 38:4	[M-H]-	PE O-38:5;O	[M-H]-
419.273	0.753359	FA 26:6	[M+Cl]-
748.528	0.513789	PE O-38:6	[M-H]-
331.285	0.494698
744.555	0.418555	PE 36:1	[M-H]-
723.509	0.370539	PA O-36:1	[M+Cl]-
794.567	0.316558	PE 40:4	[M-H]-	HexCer 36:1;O4	[M+Cl]-
722.511	0.285901	PE O-36:5	[M-H]-
701.516	0.26521	PA 36:1	[M-H]-	CerPE 36:2;O3	[M-H]-
770.57	0.219281	PE 38:2	[M-H]-
375.249	0.198896
699.499	0.193878	PA 36:2	[M-H]-	CerPE 36:3;O3	[M-H]-
768.555	0.192716	PE 38:3	[M-H]-
329.27	0.183364
742.538	0.183114	PE 36:2	[M-H]-
403.278	0.179107
417.257	0.16544	ST 26:4;O2	[M+Cl]-
391.245	0.154815	FA 24:6	[M+Cl]-	ST 24:3;O2	[M+Cl]-
COMPONENT 2
687.545	3.09309	CerPE 36:1;O2	[M-H]-
744.555	1.18639	PE 36:1	[M-H]-
616.479	1.13942	CerP 34:1;O2	[M-H]-
770.57	1.03309	PE 38:2	[M-H]-
797.654	0.819097
331.285	0.800187
699.499	0.73499	PA 36:2	[M-H]-	CerPE 36:3;O3	[M-H]-
861.543	0.586335	PI 36:2	[M-H]-
417.257	0.545923	ST 26:4;O2	[M+Cl]-
673.487	0.520966	PA 34:1	[M-H]-	CerPE 34:2;O3	[M-H]-
403.278	0.500547
742.538	0.389032	PE 36:2	[M-H]-
768.555	0.359217	PE 38:3	[M-H]-
419.273	0.300208	FA 26:6	[M+Cl]-
835.529	0.252182	PI 34:1	[M-H]-
725.519	0.223109	PA 38:3	[M-H]-
435.267	0.218479	ST 26:3;O3	[M+Cl]-
642.493	0.217918	HexCer 30:1;O2	[M-H]-
506.335	0.216934
794.567	0.210795	PE 40:4	[M-H]-	HexCer 36:1;O4	[M+Cl]-

## Sheet: Table S7
m/z	Polarity	ID	ID	VIP		Table S7: VIPs OPLS-DA myocardium – periadventitial fat - artery
808.585	P	PC 38:5a,b	PC 36:2a,b	1.50491
749.513	P			1.48121
984.597	P			1.47785
776.558	N	PE O-40:6		1.44241
673.487	N	PA 34:1	CerPE 34:2;O3	1.42318
462.314	N			1.41759
986.606	P			1.41647
480.324	N			1.41217
744.555	N	PE 36:1		1.39752
1160.6	P			1.39382
687.545	N	CerPE 36:1;O2		1.38409
800.567	N			1.37835
642.493	N	HexCer 30:1;O2		1.37666
616.479	N	CerP 34:1;O2		1.37571
707.506	N	PA O-38:5		1.37159
391.244	N	FA 24:6	ST 24:3;O2	1.36358
797.655	N			1.36341
685.522	N	PA O-36:2	CerPE 36:2;O2	1.3622
797.537	P			1.35666
681.488	N	PA O-36:4		1.35326
750.54	N	PE O-38:5	HexCer 34:1;O3	1.35244
417.257	N	ST 26:4;O2		1.35236
780.577	N	PC O-34:1		1.34801
464.328	N			1.34798
796.531	P	PC 34:2a,b		1.34416
762.493	P			1.34158
885.541	N	PI 38:4		1.34156
644.508	N	CerP 36:1;O2		1.3384
926.633	N	Hex2Cer 36:0;O2	PC 44:5	1.33706
716.533	N	PE 34:1		1.33527

## Sheet: Table S8
m/z	Polarity	ID	ID	VIP		Table S8: VIPs OPLS-DA model Atherosclerotic vs non-atherosclerotic
822.643	P	PC O-40:5	PC O-38:2	1.61444
718.544	N	PE 34:0		1.61158
644.508	N	CerP 36:1;O2		1.58885
647.471	N	PA 32:0	CerPE 32:1;O3	1.58102
824.669	P			1.57494
772.619	P	PC O-36:2a		1.5698
746.604	P	PC O-34:1a		1.56831
859.534	N	PI 36:3		1.56544
861.543	N	PI 36:2		1.56463
800.567	N			1.55845
716.533	N	PE 34:1		1.5556
773.626	P			1.54698
780.577	N	PC O-34:1		1.5418
715.579	N	CerPE 38:1;O2		1.54113
642.493	N	HexCer 30:1;O2		1.53722
806.592	N	HexCer 38:1;O3	PC O-36:2	1.53667
423.328	P			1.53559
732.566	P	PC(32:1)a,b		1.53244
671.576	P	CE 18:2a,b		1.53236
837.546	N	PI 34:0		1.52599
421.274	N	LPA O-18:1	ST 28:6;O3	1.5245
616.479	N	CerP 34:1;O2		1.52325
631.49	N	CerPE 32:1;O2		1.52072
492.355	N			1.52021
820.622	P	PC O-40:6	PC O-38:3	1.5163
821.629	P			1.51609
804.584	N	HexCer 38:2;O3	PE O-42:6	1.51452
802.573	N	PE O-42:7		1.51291
754.565	N	PE O-38:3		1.51277
659.51	N	CerPE 34:1;O2	PA O-34:1	1.5111

## Sheet: Table S9
Coefficients atherosclerotic group						Table S9: Coefficients from the OPLS-DA model atherosclerotic vs non-atherosclerotic group
m/z	Polarity	ID	ID	Coefficients
383.338	P	ST 28:1;O		0.015184
733.511	N	PA O-40:6		0.014971
401.348	P	7-ketocholesterol		0.014931
367.339	P	ST 27:2;O		0.014678
385.35	P	ST 27:2;O		0.014626
369.357	P	Cholesterol		0.014088
423.328	P			0.013633
671.576	P	CE 18:2		0.012505
405.313	P			0.012331
599.329	N	LPI 18:0		0.01216
315.07	N			0.012135
430.381	P			0.01197
673.591	P	CE 18:1		0.011726
397.326	N			0.011354
715.579	N	CerPE 38:1;O2		0.011128
822.643	P	PC O-40:5	PC O-38:2	0.010854
754.549	P	PC 34:4		0.010824
730.565	N	PE O-36:1		0.010674
883.542	N	PI 38:5		0.010385
689.564	P	CE 18:1	TG 38:0	0.010338
644.508	N	CerP 36:1;O2		0.010264
718.544	N	PE 34:0		0.010252
746.604	P	PC O-34:1		0.010124
714.523	N			0.009869
810.499	P			0.009796
597.305	N	LPI 18:1		0.009662
859.534	N	PI 36:3		0.009653
811.503	P			0.009598
647.471	N	PA 32:0	CerPE 32:1;O3	0.009517
799.667	N			0.009435
Coefficients non-atherosclerotic group
725.558	P	SM 34:1;O2		0.010623
958.574	P			0.009175
910.604	N	PC 43:6		0.008975
1008.59	P			0.008947
883.588	N			0.008684
901.565	P			0.008676
532.321	N			0.008551
835.671	P	SM 42:2;O2		0.008251
594.32	P			0.008075
908.611	N	PS 42:1		0.008055
838.556	N	PS 40:4		0.007962
837.675	P	SM 42:1;O2		0.007932
812.526	P			0.007843
922.595	N	Hex2Cer 36:2;O2		0.007841
986.606	P			0.007688
724.519	P			0.007565
534.346	N			0.006983
489.27	N			0.00691
518.322	P	LPC 18:3	LPC 16:0	0.006838
1006.57	P			0.006832
723.498	P			0.0068
501.297	N	ST 27:1;O6		0.006629
832.578	P	PC 38:4	PC 40:7	0.006624
790.543	N	PE 40:6	PE O-40:7;O	0.006493
570.322	P			0.006457
1160.6	P			0.006435
500.293	N	LPE O-18:1		0.006302
832.505	N	CerPI 34:0;O3	PS 40:7	0.006262
762.526	N	PS 34:0		0.006163
906.599	N	PS 42:2		0.006038

## Sheet: Table S10
Positive ionization mode							Table S10: Lipids co-localizing with necrotic core in positive and in negative ionization mode
m/z	Percentage	ID	ion	ID	ion
820.622	69.466	PC O-40:6	[M+H]+	PC O-38:3	[M+Na]+
822.644	69.1306	PC O-40:5	[M+H]+	PC O-38:2	[M+Na]+
821.629	64.2602
772.619	63.0534	PC O-36:2	[M+H]+
794.607	62.4321	PC O-38:5	[M+H]+	PC O-36:2	[M+Na]+
844.619	61.9068	PC O-40:5	[M+Na]+
746.604	61.4438	PC O-34:1	[M+H]+
818.592	58.4286	PC O-38:4	[M+Na]+
734.573	58.3959	PC 32:0	[M+H]+
496.343	58.3554	LPC 16:0	[M+H]+
522.357	56.5855	LPC 18:1	[M+H]+
718.578	55.4842	PC O-32:1	[M+H]+
732.566	55.2064
786.606	54.3187	PC 36:2	[M+H]+
860.609	52.1802	PC 40:4	[M+Na]+	PC 42:7	[M+H]+
762.599	51.5364	PC 34:0	[M+H]+
842.604	51.026	PC O-40:6	[M+Na]+
796.622	50.7235	PC O-38:4	[M+H]+	PC O-36:1	[M+Na]+
518.322	50.1834	LPC 18:3	[M+H]+	LPC 16:0	[M+Na]+
703.578	46.8828	SM 34:1;O2	[M+H]+
520.343	46.8434	LPC 18:2	[M+H]+
824.669	46.4869
773.626	46.3369
813.685	46.2726	SM 42:2;O2	[M+H]+
858.591	44.5251	PC 40:5	[M+Na]+	PC 42:8	[M+H]+
705.589	44.0244	SM 34:0;O2	[M+H]+
546.356	43.8323	LPC 20:3	[M+H]+	LPC 18:0	[M+Na]+
838.644	43.2456	PC 40:4	[M+H]+
760.59	43.0882	PC 34:1	[M+H]+
745.596	42.5378
Negative ionization mode
806.592	75.0807	HexCer 38:1;O3	[M+Cl]-	PC O-36:2	[M+Cl]-
397.326	68.8592
804.584	67.0107	PE O-42:6	[M-H]-	HexCer 38:2;O3	[M+Cl]-
733.511	56.6428	PA O-40:6	[M-H]-
730.565	54.8021	PE O-36:1	[M-H]-
492.355	53.3687
659.51	52.7495	PA O-34:1	[M-H]-	CerPE 34:1;O2	[M-H]-
685.522	51.6276	PA O-36:2	[M-H]-	CerPE 36:2;O2	[M-H]-
756.569	51.3703
657.492	51.1354	PA O-34:2	[M-H]-	CerPE 34:2;O2	[M-H]-
754.565	50.8442	PE O-38:3	[M-H]-
780.577	50.5567	PC O-34:1	[M+Cl]-
683.507	49.9182	PA O-36:3	[M-H]-	CerPE 36:3;O2	[M-H]-
728.553	48.4622	PE O-36:2	[M-H]-
802.573	48.2705	PE O-42:7	[M-H]-
736.523	48.2483
761.543	48.2211	SM 36:3;O2	[M+Cl]-	PA O-42:6	[M-H]-
597.305	47.3972	LPI 18:1	[M-H]-
718.544	46.7683	PE 34:0	[M-H]-
709.511	46.5656	SM 32:1;O2	[M+Cl]-	PA O-38:4	[M-H]-
897.576	45.8543	PI O-40:5	[M-H]-
808.597	45.4513
506.335	43.2103
647.471	42.9458	PA 32:0	[M-H]-	CerPE 32:1;O3	[M-H]-
431.304	42.2668	ST 28:3;O	[M+Cl]-
631.49	41.4924	CerPE 32:1;O2	[M-H]-
403.278	40.5624
421.274	40.1101	LPA O-18:1	[M-H]-	ST 28:6;O3	[M-H]-
377.261	39.8317
499.372	39.7408	FA 32:6;O2	[M-H]-

[truncated: 1 more sheets: Table S11]
